# Supplementary material for: The Reference Genome Sequence of Saccharomyces cerevisiae: Then and Now
Source: G3 (Bethesda). 2013 Dec 27;4(3):389–98. doi: 10.1534/g3.113.008995 (PMC3962479; doi:10.1534/g3.113.008995)
Supplement: Supporting Information [file supp_g3.113.008995_TableS1.xls]

## Sheet: chrI
Chromosome	Feature	Name	Change	Coordinate	R63	R64	Result
I	Intergenic	between YAL067W-A and SEO1/YAL067C	Deletion	3836	C
			Substitution	3982	AT	TA
			Transition	5244	G	A
			Insertion	5927		G
			Deletion	6454	C
I	Intergenic	between TDA8/YAL064C-A and YAL064W	Transition	16457	G	A
			Deletion	16470	T
			Deletion	16500	G
			Insertion	21531		A
I	Intergenic	between YAL063C-A and FLO9/YAL063C	Insertion	23253		T
I	Intergenic	between FLO9/YAL063C and ARS104	Deletion	28069	T
			Insertion	28953		T
I	ORF	BDH1/YAL060W	Transversion	36120	C	A	Ala322Asp
I	ORF	YAL059C-A	Transversion	36814	A	C	Ser36Ala
I	ORF	ECM1/YAL059W	Transversion	36814	A	C	Asp102Ala
I	ORF	GPB2/YAL056W	Transversion	40231	C	G	Silent
			Transition	41240	A	G	Ile661Val
			Transversion	41664	T	G	Phe802Cys
			Transversion	41700	C	A	Ala814Glu
			Transversion	41703	C	A	Ala815Asp
I	ORF	FLC2/YAL053W	Transversion	46231	C	G	Ser111Cys
			Transition	46833	G	A	Asp312Asn
			Transversion	47821	T	A	Ile641Asn
			Transition	47826	C	T	Pro643Ser
I	ORF	OAF1/YAL051W	Transversion	48772	T	A	Trp70Arg
			Transversion	49904	C	A	Pro447Glu
			Transversion	50327	C	A	Thr588Lys
I	ORF	SPC2/YAL047C	Transition	55746	A	G	Silent
			Transversion	55954	A	T	Ile302Asp
I	Intergenic	between ERV46/YAL042W and CDC24/YAL041W	Transition	62767	A	G
I	Intergenic	between ARS106 and CDC19/YAL038W	Transversion	70794	C	G
			Transition	70874	A	G
I	ORF	DRS2/YAL026C	Transversion	96740	G	C	Leu897Val
			Deletion	96838	C		Ala953Gly, Ser954Asp
			Insertion	96841		C
			Substitution	97025	AT	TA	Lys891Asn, Ser892Thr
			Substitution	97678	CC	GG	Gly674Pro
			Substitution	98350	CG	GC	Arg450Ala
			Substitution	99563	ATC	TCG	Gly45Ala, Tyr46Asn
I	ncRNA	HRA1	Substitution	99563	ATC	TCG
			Transversion	99841	A	T
I	ORF	MAK16/YAL025C	Transversion	100399	A	C	Gln250Glu
I	Intergenic	between FUN26/YAL022C and CCR4/YAL021C	Substitution	110470	CG	GC
I	ORF	ATS1/YAL020C	Substitution	113702	CG	GC	Ala305Gly
I	ORF	PSK1/YAL017W	Transversion	120442	C	G	Gln73Glu
I	ORF	DEP1/YAL013W	Deletion	130485	GT		altered C-terminus
I	Intergenic	between SWC3/YAL011W and MDM10/YAL010C	Insertion	134125		C
I	ORF	MDM10/YAL010C	Substitution	134852	TTG	ATT	Glu272Asn
I	Intergenic	between CEN1 and NUP60/YAR002W	Substitution	152189	CA	AC
I	Intergenic	between RFA1/YAR007C and SEN34/YAR008W	Insertion	158934		G
I	ORF	BUD14/YAR014C	Transversion	167048	G	C	protein 2 aa longer, 25aa section of changed sequence
			Insertion	167084		C
			Insertion	167113		T
			Insertion	167133		A
			Insertion	167138		T
			Insertion	167142		A
			Insertion	167149		T
			Transversion	167551	G	C
			Transition	167802	C	T
I	Intergenic	between KIN3/YAR018C and CDC15/YAR019C	Insertion	171882		C
			Deletion	171968	C
			Transition	171972	C	T
			Deletion	171975	CTA
			Deletion	171983	G
			Deletion	172018	A
			Deletion	172020	A
			Insertion	172041		T
			Insertion	172042		T
			Insertion	172170		T
I	ORF	CDC15/YAR019C	Insertion	172425		G	Asn900Lys, Gly901Asp, Cys902Val
			Deletion	172434	G
			Transversion	174173	G	C	Pro321Ala
			Substitution	174187	CG	GC	Arg316Ala
I	ORF	YAR019W-A	Insertion	175305		C	altered C-terminus, protein 4 aa shorter
I	Intergenic	between YAR019W-A and ARS110	Deletion	175371	T
			Transition	175378	T	C
I	Intergenic	between PAU7/YAR020C and YAR023C	Insertion	177135		T
			Transversion	178256	G	C
			Deletion	178601	A
			Insertion	178618		A
			Deletion	178638	G
			Transition	178647	T	C
I	ORF	YAR023C	Transversion	179683	T	A	Ile46Phe
			Transversion	179761	C	A	Val20Phe
I	Intergenic	Between YAR023C and SUP56/tL(CAA)A	Insertion	180961		CAAA
I	Intergenic	Between SWH1/YAR042W and YAR047C	Insertion	198900		A
I	Intergenic	Between YAR047C and FLO1/YAR050W	Insertion	202933		A
			Insertion	203327		T
I	Intergenic	Between YAR075W and Tel01R	Insertion	229568		G

## Sheet: chrII
Chromosome	Feature	Name	Change	Coordinate	R63	R64	Result
II	ORF	SRO77/YBL106C	Transition	11053	T	C	Lys943Glu
			Substitution	11308	AA	TT	Ser858Thr
			Transition	11345	A	G	Silent
			Transversion	11379	A	C	Val834Gly
			Transversion	13102	C	A	Ala260Ser
			Transition	13477	G	A	Pro135Ser
			Transversion	13492	A	T	Phe130Ile
			Transition	13553	G	A	Silent
II	Intergenic	Between SRO77/YBL106C and PKC1/YBL105C	Transversion	13966	C	A
			Transition	13982	G	A
II	ORF	PKC1/YBL105C	Transversion	15332	G	C	Pro789Ala
			Transition	15835	T	C	Lys621Arg
			Transversion	17455	A	C	Phe81Cys
II	Intergenic	Between SEA4/YBL104C and RTG3/YBL103C	Insertion	21376		A
II	Intergenic	Between RTG3/YBL103C and SFT2/YBL102W	Deletion	23855	CC
			Insertion	23947		A
II	Intergenic	Between YBL100W-C and ARS230	Insertion	28887		AT
			Insertion	28909		A
			Transversion	28913	C	A
II	Intergenic	Between YBLCtau1 and tF(GAA)B	Transversion	36312	T	A
II	Intergenic	Between tF(GAA)B and YBL100C	Transversion	36673	A	T
II	ORF	ATP1/YBL099W	Transition	38067	C	T	Pro340Ser
			Transversion	38210	A	T
II	Intergenic	between ATP1/YBL099W and BNA4/YBL098W	Transversion	38728	C	A
			Transversion	38800	C	A
			Transition	38917	C	T
			Transversion	38920	C	A
II	ORF	BRN1/YBL097W	Transversion	42377	C	G	Ala517Gly
II	Intergenic	Between ROX3/YBL093C and RPL32/YBL092W	Transversion	45495	T	A
II	ORF	MAP2/YBL091C	Transversion	48369	A	T	Val86Asp
II	ORF	TEL1/YBL088C	Transversion	55145	A	C	Phe1412Cys
II	Intergenic	Between TEL1/YBL088C and RPL23A/YBL097C	Insertion	59406		T
II	Intergenic	Between RPL23A/YBL097C and YBL086C	Deletion	61056	T
II	ORF	CDC27/YBL084C	Substitution	68154	TG	GA	Glu430Ser
II	ORF	PET112/YBL080C	Transversion	73450	C	G	Ala415Pro
II	Intergenic	Between PET112/YBL080C and NUP170/YBL079W	Transition	75208	A	G
II	Intergenic	Between NUP170/YBL079W and ATG8/YBL078C	Deletion	80747	T
II	5’ UTR intron	RPS8A/YBL072C	Transversion	89277	G	T
II	ORF	PRS4/YBL068W	Transversion	92679	C	A	Silent
			Transition	92916	G	A	Ala169Thr
			Deletion	92918	CCG		delete Arg170
II	Intergenic	Between PRS4/YBL068W and UBP13/YBL067C	Deletion	93622	C
II	ORF	UBP13/YBL067C	Transversion	95345	G	T	His180Glu
II	Intergenic	Between PTH2/YBL057C and PTC3/YBL056W	Deletion	113437	G
II	ORF	PTC3/YBL056W	Transition	114868	G	A	Asp369 Gly
			Transition	114870	A	G
II	ORF	RRN6/YBL014C	Substitution	201635	G	C	Asp39Lys
II	ORF	HIR1/YBL008W	Substitution	210433	A	G	Met260Val
II	Intergenic	Between PDR3/YBL005W and YBLWdelta8	Substitution	220413	AG	GA
II	Intergenic	Between HTB2/YBL002W and ECM15/YBL001C	Insertion	237021		G
II	ARS	ARS208	Transition	237839	G	A
			Transition	237892	G	A
II	Intergenic	Between ARS208 and CEN2	Transition	238116	G	A
			Transition	238133	G	A
II	Intergenic	Between NTH2/YBR001C and RER2/YBR002C	Transition	241359	G	A
			Transition	241396	G	A
II	ORF	GPI18/YBR004C	Transversion	245111	T	A	Thr187Ser
II	Intergenic	Between UGA2/YBR006W and DSF2/YBR007C	Insertion	248623		T
II	ORF	DSF2/YBR007C	Transversion	250039	T	G	Thr327Pro
			Transversion	250403	C	G	Arg205Ser
II	ARS	ARS209	Transversion	254495	G	T
			Transversion	254532	C	A
			Insertion	254548		A
			Transversion	254616	T	A
			Insertion	254719		T
			Insertion	254720		T
II	Intergenic	Between YBR013C and YBRCdelta14	Deletion	265902	C
			Transversion	265905	T	G
			Deletion	265922	C
II	Intergenic	Between CSG2/YBR036C and SCO1/YBR037C	Insertion	310457		T
II	Intergenic	Between CHS2/YBR038W and ATP3/YBR039W	Deletion	315071	G
			Substitution	315270	CG	GC
II	ORF	QDR3/YBR043C	Substitution	323835	CG	GC	Thr37Ser
II	ORF	TCM62/YBR044C	Insertion	324366		T	altered C-terminus, protein 1 aa shorter
II	ORF	GIP1/YBR045C	Insertion	328382		T	altered C-terminus, protein 66 aa longer
II	Intergenic	Between NRG2/YBR066C and TIP1/YBR067C	Transition	370774	C	T
			Insertion	371424		A
II	ORF	BAP2/YBR068C	Transversion	374011	T	A	Silent
			Transversion	375081	C	A	Gly203Trp
			Transversion	375272	T	A	Glu139Val
II	Intergenic	Between HSP26/YBR072W and YBR072C-A	Insertion	382729		G
			Insertion	382742		G
II	ORF	RDH54/YBR073W	Substitution	385360	CG	GC	Arg752Ala
II	ORF	PFF1/YBR074W	Substitution	388774	TT	AA	Phe832Asn
II	ARS	ARS213	Insertion	390033		C
II	ORF	ECM8/YBR076W	Deletion	390442	G		extended 49 aa at N-terminus
			Insertion	391277		A	shortened 34 aa at C-terminus
II	Intergenic	Between SLM4/YBR077C and ECM33/YBR078W	Deletion	392340	TT
			Substitution	392557	CG	GC
			Substitution	392568	CG	GC
			Insertion	392822		T
II	ORF	ECM33/YBR078W	Insertion	394727		C	altered C-terminus, protein 39 aa shorter
II	ORF	NHP6B/YBR089C-A	Substitution	426394	CCG	GCC	Arg30Gly
II	ORF	YBR090C	Substitution	426394	CCG	GCC	Gly101Ala
II	ORF	PBY1/YBR094W	Transition	432380	T	C	Silent
			Substitution	433377	CG	GC	Arg450Ala
II	ORF	VPS15/YBR097W	Transition	437344	A	G	Thr134Ala
			Transversion	439496	T	G	Ile851Arg
II	Intergenic	Between EXO84/YBR102C and SIF2/YBR103W	Substitution	447535	CG	GC
II	ORF	AIM3/YBR108W	Transition	456359	C	T
II	ORF	GRS1/YBR121C	Substitution	481671	TGATG	GTAGT
II	Intergenic	Between PTC4/YBR125C and TPS1/YBR126C	Substitution	488600	TC	AT
II	ORF	YBR137W	Transition	513365	A	G	Ser110Gly
II	ORF	YBR138C	Substitution	514965	AC	CA	Cys122Leu
II	ORF	BMT2/YBR141C	Transition	527099	A	G	Ser312Pro
II	Intergenic	Between SPP381/YBR152W and RIB7/YBR153W	Transversion	547442	A	T
II	Intergenic	Between CDC28/YBR160W and CSH1/YBR161W	Deletion	561435	C
II	Intergenic	Between YBR200W-A and DER1/YBR201W	Deletion	623444	C
II	Intergenic	Between YBR201C-A and MCM7/YBR202W	Insertion	625435		T
			Transition	625500	T	C
II	ORF	MCM7/YBR202W	Transversion	627421	T	G	Val552Gly
			Substitution	627433	ATCCGGG	CTTTGAA	Asn556Thr, Pro557Leu, Gly558Asn
			Substitution	627486	AT	TA	Ile574Tyr
II	ORF	COS111/YBR203W	Substitution	631342	GCTGGCGAAACG	CGTTTCGCCAGC	Ser727Thr, Trp728Phe, Asn730Gln, Asp731His
			Transition	631907	G	A	Silent
			Transition	631912	G	A	Ser917Asn
			Transition	631924	G	A	Gly921Glu
			Transition	631936	G	A	Silent
II	ARS	ARS221	Transition	631936	G	A
			Transversion	631940	C	A
			Transition	631981	A	G
II	ORF	LDH1/YBR204C	Transversion	633189	T	A	Glu63Val
II	Intergenic	Between YBR206W and FTH1/YBR207W	Transition	634934	C	T
II	ORF	FTH1/YBR207W	Transition	635192	A	G	Lys18Glu
			Transition	635247	A	G	Asp36Gly
			Transversion	635822	C	G	Gln228Glu
			Insertion	635882		T	Tyr249Val
			Deletion	635890	A		Ser250Phe
			Transition	636141	A	G	Glu334Gly
			Substitution	636306	AATA	TATG	Lys389Ile, Tyr390Cys
			Substitution	636319	GCTT	ACTG	Silent
			Transition	636336	G	A	Gly399Glu
			Transition	636342	G	A	Cys401Tyr
II	ORF	TSC10/YBR265W	Transversion	739341	A	T	Glu255Asp
II	ORF	REI1/YBR267W	Substitution	740291	CG	GC	Asn152Lys, Val153Leu
II	ORF	SLM6/YBR266C	Substitution	740291	CG	GC	Thr31Ser
II	ORF	BIT2/YBR270C	Substitution	743936	GCC	CCG	Arg152Ser, Ala153Gly
II	ORF	RIF1/YBR275C	Transition	754908	T	C	Thr732Ala
II	Intergenic	Between RIF1/YBR275C and ARS225	Deletion	757291	A
II	ORF	YBR285W	Transversion	774080	C	G	His55Asp
II	Intergenic	Between YBR285W and APE3/YBR286W	Transversion	774430	C	G
II	ORF	APM3/YBR288C	Substitution	779354	TAC	ACT	Arg35Gln, Thr36Ser
II	ORF	SNF5/YBR289W	Transversion	780541	C	A	Silent
			Transversion	781354	G	C	Glu564Asp
II	Intergenic	Between YBR292C and VBA2/YBR293W	Substitution	786736	CT	TC
			Insertion	786761		A
II	ARS	ARS228	Insertion	792273		T
II	ORF	PCA1/YBR295W	Substitution	793986	AC	CA	Thr382His
II	Intergenic	Between PCA1/YBR295W and PHO89/YBR296C	Substitution	796707	A	G

## Sheet: chrIII
Chromosome	Feature	Name	Change	Coordinate	R63	R64	Result
III	ORF	YCL012C	Transversion	101652	A	T	Silent
			Transversion	101655	T	A	Silent
III	ORF	YCL002C	Insertion	110880		A	Altered C-terminus, protein 12 aa longer
III	Intergenic	between YCL002C and RER1/YCL001W	Insertion	111718		C
III	Intergenic	between YCR018C-A and MAK32/YCR019W	Transition	152641	G	A
III	Intergenic	between HTL1/YCR020W-B and HSP30/YCR021C	Insertion	155961		TG
III	Intergenic	between SLM5/YCR024C and YCR024C-B	Transition	162275	A	G
III	Intergenic	between SLM5/YCR024C and YCR024C-B	Transversion	162392	C	G
III	Intergenic	between RSA4/YCR072C and SSK22/YCR073C	Deletion	242444	T
III	ORF	PAT1/YCR007C	Transversion	250563	A	T	Val688Asp
III	ORF	KIN82/YCR091W	Transition	275421	A	G	Met341Val

## Sheet: chrIV
Chromosome	Feature	Name	Change	Coordinate	R63	R64	Result
IV	ORF	LRG1/YDL240W	Transversion	24415	C	A	His531Glu
IV	ORF	ADY3/YDL239C	Transition	27070	C	T	Gly569Glu
IV	ORF	AIM6/YDK237W	Transition	30786	G	A	Asp44Asn
IV	Intergenic	between YPD1/YDL235C and GYP7/YDL234C	Deletion	34008	T
IV	ORF	SEC31/YDL195W	Transversion	108307	T	A	Ser367Thr
IV	ORF	UFD2/YDL190C	Transition	119470	G	A	Silent
			Transversion	119564	T	A	Asp677Val
			Transition	121289	G	A	Ser102Leu
IV	Intergenic	between RPL41A/YDL184C and YDL183C	Transversion	130626	T	A
IV	Intergenic	between YDL183C and LYS20/YDL182W	Transversion	132292	T	A
IV	Intergenic	between RGT2/YDL138W and ARF2/YDL137W	Insertion	215996		C
IV	ORF	POL3/YDL102W	Substitution	277105	CG	GC	Asp78Glu, Val79Leu
IV	Intergenic	between YET3/YDL072C and YDL071C	Deletion	330573	T
IV	Intergenic	between BDF2/YDL070W and CBS1/YDL069C	Insertion	332995		A
IV	Intergenic	between STP4/YDL048C and SIT4/YDL047W	Insertion	369163		G
			Insertion	369180		A
IV	Intergenic	between SIT4/YDL047W and NPC2/YDL046W	Insertion	371114		A
IV	Intergenic	between NAT1/YDL040C and PRM7/YDL039C	Deletion	381865	T
IV	Intergenic	between YDL034W and SLM3/YDL033C	Transition	392616	A	G
IV	ORF	DBP10/YDL031W	Insertion	396410		T	733HILSKMKFW741 à 733SHSIEDEIL741
			Deletion	396437	G
			Transversion	396451	T	G	Val746Gly
			Transversion	396504	C	G	His764Asp
IV	ORF	MPS1/YDL028C	Deletion	402651	C		Arg211Thr, Arg212Lys, Glu213Arg
			Insertion	402661		T
IV	Intergenic	between SNR47/snR47 and NRG1/YDR043C	Deletion	542033	A
IV	Intergenic	between UBC5/YDR059C and MAK21/YDR060W	Insertion	569994		G
IV	Intergenic	between LCB2/YDR062W and AIM7/YDR063W	Deletion	578232	T
IV	Intergenic	between IPT1/YDR072C and SNF11/YDR073W	Insertion	592033		G
IV	ORF	YDR215C	Insertion	894308		G	Altered C-terminus, protein 10 aa longer
IV	Intergenic	between PRO1/YDR300C and CFT1/YDR301W	Transversion	1063029	C	A
IV	Intergenic	between SUM1/YDR310C and TFB1/YDR311W	Deletion	1084534	A
IV	Intergenic	between UTP4/YDR324C and YCG1/YDR325W	Insertion	1117110		GG
IV	Intergenic	between SWR1/YDR334W and MSN5/YDR335W	Insertion	1140697		G
IV	ORF	ATP22/YDR350C	Insertion	1176395		C	Altered C-terminus, protein 73 aa longer
IV	ORF	OPI7/YDR360W	Insertion	1194955		C	Altered C-terminus, protein 16 aa longer
IV	ORF	ERD1/YDR414C	Transversion	1296177	C	G	Gly168Ala
IV	ORF	UGO1/YDR470C	Transition	1400867	C	T	Gly114Glu
IV	ORF	PSP1/YDR505C	Transition	1457020	C	T	Glu532Lys
IV	ORF	RBA50/YDR527W	Transition	1491661	G	A	Gly192Glu
			Transversion	1491667	G	C	Gly194Ala
IV	Intergenic	between HSP31/YDR533C and FIT1/YDR534C	Insertion	1502725		T
IV	Intergenic	between STL1/YDR536W and YDR537C	Insertion	1509885		G
IV	Intergenic	between FDC1/YDR539W and IRC4/YDR540C	Substitution	1516809	GTGC	TGTTGCT
			Insertion	1516819		T
			Substitution	1516838	TT	ATTA
IV	Intergenic	between YDRWdelta31 and YDR541C	Transversion	1519599	C	G
			Transversion	1519663	C	G
IV	Intergenic	between YDR541C and PAU10/YDR542W	Deletion	1522501	T

## Sheet: chrV
Chromosome	Feature	Name	Change	Coordinate	R63	R64	Result
V	ARS	ARS504	Transversion	9168	G	T
V	Intergenic	between DLD3/YEL071W and DSF1/YEL070W	Transversion	18079	A	T
V	Intergenic	between YEL008W and MIT1/YEL007W	Insertion	141112		T
V	ORF	YEN1/YER041W	Transversion	232634	C	G	Pro59Ala
V	Intergenic	between FCY2/YER056C and RPL34A/YER056C-A	Insertion	268857		T
V	ORF	CEM1/YER061C	Substitution	278525	CG	GC	Arg367Ala
V	Intergenic	between VTC1/YER072W and ALD5/YER073W	Insertion	303532		T
V	ORF	ALD5/YER073W	Transition	305258	G	A	Gly411Glu
V	Intergenic	between ALD5/YER073W and RPS24A/YER074W	Insertion	305710		A
			Transition	305828	A	G
			Transversion	305880	T	G
			Substitution	305885	CA	TC
			Transversion	305968	T	A
V	ORF	PTP3/YER075C	Transversion	308627	C	G	Glu857Glu
			Transversion	308984	G	T	Gln738Lys
			Transversion	309047	G	C	Pro717Ala
V	Intergenic	between GLC7/YER133W and tH(GUG)E2	Transition	434284	C	T
V	Intergenic	between YER138W-A and RTR1/YER139C	Insertion	449959		A
V	ORF	RAD4/YER162C	Transversion	502222	T	A	Glu223Val

## Sheet: chrVI
Chromosome	Feature	Name	Change	Coordinate	R63	R64	Result
VI	Telomere	TEL06L	Transversion	4827	T	A
VI	ORF	ACT1/YFL039C	Insertion	54494		T	within intron
VI	ncRNA	RUF21	Transition	58032	G	A
			Transition	58035	G	A
VI	Intergenic	Between RPL22B/YFL034C-A and YFL034W	Insertion	65112		A
VI	ORF	YFL034W	Transversion	66443	C	A	Asn323Lys
VI	ORF	STE2/YFL026W	Transition	83382	G	A	Glu269Lys
VI	ORF	FRS2/YFL022C	Transition	95000	A	G	Silent
VI	Intergenic	Between FRS2/YFL022C and YFL021C-A	Transversion	95385	C	G
			Transition	95410	T	C
VI	Intergenic	Between GAT1/YFL021W and PAU5/YFL020C	Insertion	97503		A
			Insertion	98796		TGA
VI	Intergenic	Between CDC4/YFL009W and ARS603.5	Substitution	118584	G	A
			Substitution	118614	CTGGATGTG	TTGTATGT
VI	Intergenic	Between SAD1/YFR005C and YFR006W	Insertion	155980		T
VI	Intergenic	Between GCN20/YFR009W and UBP6/YFR010W	Insertion	164814		T
VI	Intergenic	Between DCV1/YFR012W and YFR012W-A	Insertion	168869		A
VI	ORF	CMK1/YFR014C	Transition	173057	C	T	Silent
VI	tRNA	tG(GCC)F2	Insertion	181039		TTTC
VI	ORF	FAB1	Transversion	191312	T	A	Trp2275Arg
VI	Intergenic	between FAB1/YFR019W and tS(GCU)F	Transversion	191388	G	T
VI	Intergenic	Between YFRCdelta9 and YFR020W	Deletion	192393	C
VI	Intergenic	Between YFR020W and ATG18/YFR021W	Insertion	194785		T
VI	ORF	SMC2/YFR031C	Transition	219387	A	G	Silent
VI	Intergenic	Between YFR035C and tK(CUU)F	Insertion	226684		G
VI	ORF	SAP155/YFR040W	Transversion	236216	C	A	Thr663Asn
VI	Intergenic	Between DUG1/YFR044C and YFR045W	Transversion	241576	A	T
VI	Intergenic	Between RMD8/YFR048W and YMR31/YFR049W	Transversion	248160	A	T

## Sheet: chrVII
Chromosome	Feature	Name	Change	Coordinate	R63	R64	Result
VII	Intergenic	between VID30/YGL227W and OST5/YGL226C-A	Insertion	72712		T
VII	Intergenic	between CLG1/YGL215W and YGL214W	Deletion	89587	GTTA
			Insertion	89601		A
			Deletion	89610	G
			Transversion	89735	G	C
			Deletion	89749	G
			Deletion	89751	T
VII	ORF	YGL214W	Insertion	90019		T	altered N-terminus, protein 1 aa shorter
VII	Intergenic	between NCS6/YGL211W and YPT32/YGL210W	Deletion	93660	C
VII	Intergenic	between YPT32/YGL210W and MIG2/YGL209W	Insertion	94596		T
			Deletion	95082	G
			Deletion	95084	A
			Deletion	95444	A
			Substitution	95447	TA	AT
			Insertion	95471		A
			Insertion	95484		AA
VII	ORF	SIP2/YGL208W	Transition	98172	G	A	Silent
VII	Intergenic	between tK(CUU)G1 and EMP24/YGL200C	Deletion	122568	G
VII	ORF	MDS3/YGL197W	Insertion	125487		A	His262Gln, Pro263Ser, Lys264Glu
			Deletion	125495	A
			Substitution	125909	CG	GC	Arg403Ala
VII	Intergenic	between DSD1/YGL196W and GCN1/YGL195W	Deletion	131262	G
VII	Intergenic	between TPN1/YGL186C and YGL185C	Deletion	152961	C
			Insertion	153012		G
VII	ARS	ARS710	Transversion	203957	C	A
VII	Intergenic	between tL(CAA)G1 and RCK1/YGL158W	Insertion	206467		G
VII	ORF	TIP20/YGL145W	Transition	230256	C	T	Silent
VII	ORF	RSM23/YGL129C	Deletion	269097	A		altered N-terminus, protein 38 aa shorter
VII	ORF	MON1/YGL124C	Transversion	275965	C	G	Silent
			Transversion	276384	A	T	Cys113Ser
VII	Intergenic	between ARS714 and tW(CCA)G1	Insertion	286355		C
			Deletion	286729	T
VII	Intergenic	between YGL117W and CDC20/YGL116W	Insertion	289525		G
			Insertion	289527		G
			Insertion	289567		G
VII	ORF	YGL109W	Transversion	303591	A	C	Lys26Glu
VII	ORF	PUS2/YGL063W	Substitution	384063	CG	GC	Ser136Cys
VII	Intergenic	between PUS2/YGL063W and PYC1/YGL062W	Substitution	384846	CG	GC
VII	Intergenic	between ARS717 and DUO1/YGL016C	Deletion	389965	G
VII	Intergenic	between DUO1/YGL016C and YBP2/YGL060W	Deletion	390008	G
VII	ORF	PKP2/YGL059W	Insertion	392896		A	Val224Ser, Tyr225Ile
			Deletion	392901	A
VII	Intergenic	between PKP2/YGL059W and RAD6/YGL058W	Deletion	393814	G
VII	ORF	SDS23/YGL056C	Substitution	397085	CG	GC	Ala180Gly
			Transversion	397241	A	C	Silent
VII	Intergenic	between SDS23/YGL056C and OLE1/YGL055W	Deletion	397868	A
			Insertion	398014		A
			Deletion	398027	G
			Insertion	398033		G
			Insertion	398035		GC
			Insertion	398069		G
VII	Intergenic	between ERV14/YGL054C and tE(UUC)G2	Insertion	401422		A
			Deletion	401427	T
VII	Intergenic	between ALG13/YGL047W and tV(AAC)G1	Insertion	412393		G
VII	Intergenic	between YGLWdelta10 and RIM8/YGL045W	Deletion	413089	G
			Substitution	413366	GC	CG
			Substitution	413409	CG	GGC
			Deletion	413784	A
			Deletion	413970	G
VII	Intergenic	between YGL042C and YGL041C-B	Deletion	418633	C
VII	ORF	YGL041W-A	Deletion	419056	G		altered N-terminus, protein 72 aa longer
VII	ORF	YGL041C	Deletion	419056	G		altered C-terminus, protein 37 aa shorter
VII	Intergenic	between PNC1/YGL037C and YGL036W	Insertion	428252		G
VII	Intergenic	between YGL006W-A and PMC1/YGL006W	Insertion	485901		A
VII	ORF	YGR054W	Transition	598535	C	T	Silent
VII	ORF	PEF1/YGR058W	Transversion	607109	T	G	Tyr324Asp
VII	Intergenic	between SNR48 and ERG25/YGR060W	Transition	610095	A	G
VII	ORF	YGR067C	Transversion	622408	A	T	protein 10 aa longer
VII	ORF	ROM1/YGR070W	Transition	630688	C	T	Ala960Val
VII	ORF	RPS23A/YGR118W	Deletion	727144	A		within intron
VII	ORF	ENP2/YGR145W	Transversion	783805	A	C	Glu678Asp
VII	Intergenic	between RSR1/YGR152C and YGR153W	Substitution	795986	AAAA	GGGG
VII	ORF	YGR153W	Substitution	796569	AC	CA	Asp158Ala
VII	Intergenic	between GPI1/YGR216C and CCH1/YGR217W	Insertion	924482		A
			Insertion	924488		C
VII	ORF	TOS2/YGR221C	Deletion	938725	T		69NLLCRILTQILRAIYTIYRRWIT91 à 69EPSMQDFDPNFEGDLYYLPKMDS91
			Insertion	938792		T
VII	ORF	DIE2/YGR227W	Substitution	948219	A	T	Lys266Ile
VII	Intergenic	between PHO81/YGR233C and YHB1/YGR234W	Deletion	958923	C
VII	Intergenic	between SPG1/YGR236C and YGR237C	Deletion	962981	T
VII	Intergenic	between PUP2/YGR253C and ARS734	Substitution	999271	C	T
			Insertion	999335		C
			Substitution	999367	A	C
VII	ARS	ARS734	Deletion	999676	T
VII	Intergenic	between COQ6/YGR255C and tT(UGU)G2	Deletion	1004035	C
VII	Intergenic	between tT(UGU)G2 and GND2/YGR256W	Deletion	1004338	T
			Insertion	1004546		T
VII	ORF	SLH1/YGR271W	Substitution	1031948	C	A	Pro51Gln
			Substitution	1032373	G	A	Glu193Lys
			Substitution	1033108	C	T	Pro438Ser
VII	Intergenic	between YGR273C and TAF1/YGR274C	Deletion	1039741	A
VII	ORF	TAF1/YGR274C	Substitution	1041870	C	T	Silent
			Substitution	1042083	A	G	Silent
			Substitution	1042185	A	G	Silent
			Substitution	1042308	A	G	Silent
			Substitution	1042313	A	G	Silent
			Substitution	1042563	G	A	Silent

## Sheet: chrVIII
Chromosome	Feature	Name	Change	Coordinate	R63	R64	Result
VIII	Telomere	TEL08L	Insertion	2251		C
VIII	ORF	YHL050C	Insertion	2251		C	within intron
VIII	ORF	ARN2/YHL047C	Insertion	8358		G	altered C-terminus, protein 17 aa shorter
VIII	Intergenic	Between YHL041W and ARN1/YHL040C	Insertion	18567		G
VIII	ORF	YHL037C	Deletion	25813	G		altered C-terminus, protein 26 aa shorter
VIII	Intergenic	Between NPR3/YHL023C and tH(GUG)H	Transition	62687	G	A
VIII	ARS	ARS805	Insertion	64392		A
VIII	Intergenic	Between OTU2/YHL013C and YHL012W	Insertion	78734		G
VIII	Intergenic	Between RPL14B/YHL001W and CEN8	Insertion	102564		C
VIII	Intergenic	Between TDA3/YHR009C and RPL27A/YHR010W	Insertion	126326		C
VIII	Intergenic	Between ARD1/YHR013C and SPO13/YHR014W	Insertion	131454		T
VIII	ORF	YHR049C-A	Deletion	207353	A		altered C-terminus, protein 5 aa shorter
VIII	Intergenic	Between CIC1/YHR052W and RUF5-1	Deletion	212258	A
			Deletion	212270	TTTTTTT
VIII	ORF	RSC30/YHR056C	Transversion	217753	G	T	Silent
VIII	ORF	YHR056W-A	Transversion	217753	G	T	Gly116Cys
VIII	ORF	ERG7/YHR072W	Transition	240687	G	A	Asp530Asn
VIII	ARS	ARS814	Deletion	287116	G
			Deletion	287123	C
VIII	ORF	HXT4/YHR092C	Deletion	287116	G		altered C-terminus, protein 16 aa longer
			Deletion	287123	C
			Insertion	287178		C
VIII	ORF	YHR095W	Insertion	293374		C	altered C-terminus, protein 20 aa longer
VIII	Intergenic	Between YHR095W and HXT5/YHR096C	Deletion	294437	A
VIII	Intergenic	Between ECM14/YHR132C and IGO2/YHR132W-A	Insertion	369889		A
			Deletion	369987	T
VIII	Intergenic	Between MPC2/YHR162W and SOL3/YHR163W	Insertion	423723		C
VIII	ORF	MTG2	Insertion	441869		G	altered C-terminus, protein 19 aa longer
VIII	Intergenic	Between NMD3/YHR170W and ATG7/YHR171W	Insertion	445615		G
VIII	ORF	RIX1	Transition	496180	G	A	Gly762Glu

## Sheet: chrIX
Chromosome	Feature	Name	Change	Coordinate	R63	R64	Result
IX	ORF	SIM1/YIL123W	Insertion	128403		C	85GIA87 à 85ADSS88
			Insertion	128409		CT
IX	Intergenic	Between tS(UGA)I and VHR1/YIL056W	Deletion	249623	T
IX	Intergenic	Between RPL34B/YIL052C and MMF1/YIL051C	Deletion	257479	A
IX	tRNA	tK(CUU)I	Insertion	300235		G
IX	ORF	YIL012W	Insertion	333321		C	Altered C-terminus, protein 17 aa shorter
IX	Intergenic	Between YIRCdelta6 and YPS6/YIR039C	Insertion	427189		A
IX	Intergenic	Between PAU15/YIR041W and YIR042C	Deletion	435029	G

## Sheet: chrX
Chromosome	Feature	Name	Change	Coordinate	R63	R64	Result
X	Intergenic	between tT(AGU)J and YJLWdelta1	Insertion	59471		C
X	ORF	RPL39/YJL189W	Transition	76241	T	C	Silent
X	ORF	BUD19/YJL188C	Transition	76241	T	C	Tyr90Cys
X	Intergenic	between SWE1/YJL187C and MNN5/YJL186W	Insertion	79350		T
X	ORF	MNN5/YJL186W	Transversion	81335	T	G	Phe395Val
X	Intergenic	between MNN5/YJL186W and ATG36/YJL185C	Transversion	81927	A	T
X	ORF	MNN11/YJL183W	Transition	84958	G	A	Gly298Asp
X	ORF	PFD1/YJL179W	Transversion	89005	C	A	Ala74Asp
X	Intergenic	between ATG27/YJL178C and RPL17B/YJL177W	Transversion	90365	A	C
X	Intergenic	between KRE9/YJL174W and RFA3/YJL173C	Transversion	96057	G	C
			Insertion	97250		T
			Insertion	97253		G
			Transition	97474	A	G
			Transversion	97489	C	G
			Insertion	97583		C
			Insertion	97650		G
X	ARS	ARS1006	Transversion	99469	C	G
			Insertion	99525		TT
			Insertion	99531		A
			Insertion	99532		T
			Deletion	99573	TA
			Deletion	99634	T
			Deletion	99643	A
X	ORF	YJL171C	Transversion	99767	G	C	Asn374Lys
			Substitution	99777	CG	GC	Arg371Ala
			Substitution	99792	AA	TT	Leu366Lys
X	ORF	YJL169W	Transversion	102276	C	G	Pro62Ala
X	ORF	SET2/YJL168C	Transversion	102276	C	G	Gly716Ala
			Transversion	102610	A	C	Ser605Ala
			Substitution	102642	AA	GC	Phe594Ala
X	ORF	TPK1/YJL164C	Deletion	110898	T		79VGSIVYKN86 à 79SGKYSLQD86
			Insertion	110920		T
X	Intergenic	Between TPK1/YJL164C and YJL163C	Deletion	111288	G
			Deletion	111646	C
X	ARS	ARS1007	Transition	113842	G	A
X	Intergenic	Between CIS3/YJL158C and FAR1/YJL157C	Transition	123309	T	C
			Transition	123314	T	C
X	Intergenic	Between SSY5/YJL156C and FBP26/YJL155C	Transition	129110	T	C
X	ORF	URA2/YJL130C	Substitution	171996	CG	GC	Arg123Ala
X	ORF	PBS2/YJL128C	Transversion	179433	C	G	Val223Leu
			Transversion	179435	G	C	Ala222Gly
X	Intergenic	Between YJL127W-A and YJL127C-B	Deletion	180996	C
X	Intergenic	Between GCD14/YJL125C and LSM1/YJL124C	Deletion	187027	A
X	Intergenic	Between NCA3/YJL116C and ASF1/YJL115W	Insertion	195502		C
X	Transposon	YJLWTy4-1	Deletion	198588	A
			Deletion	198632	G
X	ARS	ARS1008	Insertion	204519		T
			Transversion	204533	A	T
			Insertion	204535		AAT
			Substitution	204550	GT	TG
X	ORF	MDV1/YJL112W	Transversion	205347	C	A	Silent
X	Intergenic	Between MRPL49 and BCK1/YJL095W	Insertion	247045		G
X	ORF	YJL015C	Insertion	407437		A	altered N-terminus, protein 30 aa shorter
X	ORF	RPC17/YJL011C	Substitution	414287	CG	GC	Ala159Gly
X	ORF	CCT8/YJL008C	Transition	421510	G	A	Silent
X	LTR	YJLWtau4	Deletion	422266	C
X	Intergenic	Between YJLWtau4 and YJLWdelta10	Transversion	422448	G	C
			Insertion	422450		C
X	Intergenic	between AVT1/YJR001W and MPP10/YJR002W	Insertion	438633		A
X	ORF	YJR098C	Insertion	613904		T	410LFSLR414 à 410TIFTKE415
			Insertion	613905		T
			Insertion	613918		T
X	ORF	URA8/YJR103W	Insertion	622414		C	altered C-terminus, protein 14 aa longer
X	ORF	ECM27/YJR106W	Transition	625480	G	A	Asp219Asn
X	Intergenic	between ECM27/YJR106W and YJR107W	Deletion	627314	T
X	ORF	YJR107W	Substitution	627367	CCT	TCC	Leu14Pro
			Substitution	627524	CC	GG	Pro66Gly
X	Intergenic	between YJR107W and ABM1/YJR108W	Deletion	628634	T
X	Intergenic	between ABM1/YJR108W and CPA2/YJR109C	Transversion	629480	T	A
X	ORF	YJR129C	Transversion	664657	G	T	Thr118Lys
X	ORF	NMD5/YJR132W	Transversion	670283	T	G	Ser258Ala
X	Intergenic	between MCM22/YJR135C and TIM8/YJR135W-A	Transition	676910	G	A
X	ORF	IML1/YJR138W	Transition	687982	A	G	Silent
X	ORF	YJR149W	Transversion	708354	T	A	Val402Asp
X	Intergenic	between YJR149W and DAN1/YJR150C	Transversion	708438	A	T
X	ORF	DAN1/YJR150C	Transition	709354	C	T	Gly115Glu
X	ORF	DAN4/YJR151C	Transversion	713832	C	G	Silent
X	Intergenic	between DAN4/YJR151C and YJR151W-A	Transversion	716149	A	T
			Transversion	716502	C	A
X	Intergenic	Between YJR151W-A and DAL5/YJR152W	Transversion	717671	C	A
			Transition	717775	G	A
X	Intergenic	Between DAL5/YJR152W and PGU1/YJR153W	Transversion	722285	G	T
X	Intergenic	Between PGU1/YJR153W and YJR154W	Transversion	724284	T	G
			Transversion	724992	G	T
X	Intergenic	Between YJR154W and AAD10/YJR155W	Transversion	727112	C	G

[truncated: 6 more sheets: chrXI, chrXII, chrXIII, chrXIV, chrXV, chrXVI]
